# Supplementary material for: Comprehensive analysis and establishment of a prediction model of alternative splicing events reveal the prognostic predictor and immune microenvironment signatures in triple negative breast cancer
Source: J Transl Med. 2020 Jul 28;18:286. doi: 10.1186/s12967-020-02454-1 (PMC7388537; doi:10.1186/s12967-020-02454-1)
Supplement: Supplementary file 1 — Additional file 1: The optimal OS-related AS events was selected by LASSO regression for constructing the prediction models. [file 12967_2020_2454_MOESM1_ESM.xls]

id	coef	HR	HR.95L	HR.95H	pvalue
TMEM107|39126|ES	7.02977978978757	1129.78179330266	39.8265445357822	32049.1500168034	3.80991145960101e-05
MCF2L|26315|AP	26.7981015626692	434778073795.727	1131357.52788929	167084205296436032	4.41714883676914e-05
PCNXL2|10324|AT	16.5031627559665	14697129.4323119	5925.76680910822	36451926055.9015	3.49840143262237e-05
AFMID|94690|ES	5.21434576997178	183.891474292316	5.81408303931295	5816.23518080978	0.00308825183126149
TBC1D30|22867|AP	2.81076650985409	16.6226547654976	1.94665528899682	141.942260149877	0.0102076833206884
EPB41|1411|ES	4.68414545171701	108.217755486629	9.26982219395139	1263.35568876448	0.000186976708861722
ZNF219|26527|AP	-4.13194368438303	0.0160516491423395	0.000770032921042425	0.334603148966633	0.00766498071394531
CHEK2|61544|ES	17.8949372082256	59111568.5297863	37329.8620387098	93602744377.364	1.929866516049e-06
ZNF486|48719|AT	4.68867823393282	108.709396412981	0.207425988757369	56973.2507448623	0.142211612520045
