# Supplementary material for: Comprehensive analysis and establishment of a prediction model of alternative splicing events reveal the prognostic predictor and immune microenvironment signatures in triple negative breast cancer
Source: J Transl Med. 2020 Jul 28;18:286. doi: 10.1186/s12967-020-02454-1 (PMC7388537; doi:10.1186/s12967-020-02454-1)
Supplement: Supplementary file 2 — Additional file 2: The optimal PFS-related AS events was selected by LASSO regression for constructing the prediction models. [file 12967_2020_2454_MOESM2_ESM.xls]

id	coef	HR	HR.95L	HR.95H	pvalue
MCF2L|26315|AP	31.1727938033742	34528072452594.4	17508645.7011964	68091376548338458624	2.49559682207812e-05
AFMID|94690|ES	4.36177993682973	78.3965512185698	4.85397048740873	1266.18389191049	0.00211944499898828
TPM1|31008|AA	-7.02826456031577	0.000886468859693954	3.25373545676915e-07	2.4151534433208	0.0815996769462356
EPB41|1411|ES	4.62919596028432	102.431671859293	9.05563495998017	1158.64292744335	0.000183859572164134
RBM14|17085|ES	9.05164082308524	8532.52681175426	31.4123265718754	2317689.31940525	0.00154813452696351
ACY1|390894|ES	-5.16285136005898	0.00572535135107035	0.000135230127039602	0.242399003911337	0.00690249926335168
ZNF219|26527|AP	-2.81121114718789	0.0601321194239938	0.0029691862145038	1.21779892711301	0.0670134895926544
GINS4|83516|AT	-15.35720155012	2.14018890999932e-07	6.43466663855327e-13	0.0711833079749711	0.0179182429580063
PTK7|76242|AP	8.75358610735955	6333.35953995506	1.22045685854119	32865924.577035	0.0448978510217576
TTC39C|44852|AP	12.190568069784	196923.000278624	362.041342031174	107111159.795104	0.000148677421664602
YWHAZ|84728|AD	15.3289279179695	4542226.72559261	8550.75302255995	2412866278.82406	1.68623882920441e-06
BRD9|71455|AP	5.4503313404992	232.835300892814	7.77826971729329	6969.70911426713	0.00167326006259222
PCNXL2|10324|AT	7.2696552407729	1436.05527437634	2.72590666578221	756539.017623453	0.0229905961418493
